# Supplementary material for: Barriers to Regular Eye Examination in Individuals with Diabetes at a Tertiary Diabetes Centre in Jordan: A Cross-Sectional Study
Source: Int J Environ Res Public Health. 2026 Jan 24;23(2):147. doi: 10.3390/ijerph23020147 (PMC12941273; doi:10.3390/ijerph23020147)
Supplement: Supplementary file 1 [file ijerph-23-00147-s001.zip]

Archive with 1 entries (1 files):
- ijerph-4070942-supplementary.pdf
